# Supplementary material for: Using of Radial-Shear Rolling to Improve the Structure and Radiation Resistance of Zirconium-Based Alloys
Source: Materials (Basel). 2020 Sep 27;13(19):4306. doi: 10.3390/ma13194306 (PMC7579533; doi:10.3390/ma13194306)
Supplement: Supplementary file 1 [file materials-13-04306-s001.zip]

Archive with 2 entries (2 files):
- ZIRCONIUM_Zr-1%Nb_20-650C_Deform material database.zip
- plastometry_Zr-1%Nb (temp 20-650_strain rate 0,5-15) .xlsx
