# Supplementary material for: Using of Radial-Shear Rolling to Improve the Structure and Radiation Resistance of Zirconium-Based Alloys
Source: Materials (Basel). 2020 Sep 27;13(19):4306. doi: 10.3390/ma13194306 (PMC7579533; doi:10.3390/ma13194306)
Supplement: Supplementary file 1 [file materials-13-04306-s001.zip › plastometry_Zr-1%Nb (temp 20-650_strain rate 0,5-15) .xlsx]

## Sheet: Лист1
температура 500 скорость 0.5					температура 500 скорость 5				температура 500 скорость 15																							температура 650 скорость 0.5				температура 650 скорость 5				температура 650 скорость 15
	0	0	0		0	0	0		0	0	0																						0	0		0	0			0	0
	0.0001	403859	0.403859		0.0001	673787	0.673787		0.0001	5750310	5.75031																						0.0001	6.02355		0.0001	33.7131			0.0001	70.879
	0.0005	2.0193e+06	2.0193		0.0005	3368940	3.36894		0.0005	6690790	6.69079																						0.0005	7.43979		0.0005	34.6493			0.0005	71.4193
	0.0025	10096500	10.0965		0.0025	16844700	16.8447		0.0025	43970300	43.9703																						0.0025	14.4039		0.0025	39.2888			0.0025	74.1065
	0.0075	30289400	30.2894		0.0075	44111000	44.111		0.0075	100475000	100.475																						0.0075	30.9806		0.0075	50.5854			0.0075	80.72
	0.0125	54105300	54.1053		0.0125	83502600	83.5026		0.0125	156369000	156.369																						0.0125	46.4127		0.0125	61.4579			0.0125	87.1856
	0.025	113204000	113.204		0.025	163216000	163.216		0.025	202530000	202.53																						0.025	80.3479		0.025	86.8433			0.025	102.711
	0.0375	150973000	150.973		0.0375	188255000	188.255		0.0375	202795000	202.795																						0.0375	108.299		0.0375	109.774			0.0375	117.343
	0.05	170373000	170.373		0.05	202393000	202.393		0.05	224944000	224.944																						0.05	131.019		0.05	130.387			0.05	131.104
	0.075	193876000	193.876		0.075	217610000	217.61		0.075	231573000	231.573																						0.075	163.457		0.075	165.186			0.075	156.097
	0.1	205750000	205.75		0.1	229012000	229.012		0.1	245418000	245.418																						0.1	182.434		0.1	192.259			0.1	177.87
	0.125	216191000	216.191		0.125	242718000	242.718		0.125	264647000	264.647																						0.125	191.829		0.125	212.572			0.125	196.598
	0.15	226012000	226.012		0.15	2.56446e+08	256.446		0.15	281289000	281.289																						0.15	194.74		0.15	227.035			0.15	212.459
	0.175	235358000	235.358		0.175	273030000	273.03		0.175	296262000	296.262																						0.175	193.579		0.175	236.503			0.175	225.63
	0.2	244300000	244.3		0.2	286305000	286.305		0.2	313292000	313.292																						0.2	190.173		0.2	241.774			0.2	236.288
	0.225	251967000	251.967		0.225	297619000	297.619		0.225	327664000	327.664																						0.225	185.848		0.225	243.594			0.225	244.61
	0.25	259111000	259.111		0.25	307716000	307.716		0.25	342541000	342.541																						0.25	181.512		0.25	242.651			0.25	250.773
	0.275	2.65295e+08	265.295		0.275	317200000	317.2		0.275	352920000	352.92																						0.275	177.732		0.275	239.578			0.275	254.954
	0.3	270153000	270.153		0.3	325973000	325.973		0.3	360645000	360.645																						0.3	174.802		0.3	234.956			0.3	257.33
	0.325	274086000	274.086		0.325	331587000	331.587		0.325	365747000	365.747																						0.325	172.806		0.325	229.307			0.325	258.079
	0.35	277279000	277.279		0.35	334360000	334.36		0.35	369264000	369.264																						0.35	171.676		0.35	223.1			0.35	257.377
	0.375	279870000	279.87		0.375	334379000	334.379		0.375	371056000	371.056																						0.375	171.242		0.375	216.746			0.375	255.401
	0.4	281673000	281.673		0.4	334029000	334.029		0.4	370818000	370.818																						0.4	171.276		0.4	210.606			0.4	252.329
																																	0.425	171.529		0.425	204.98			0.425	248.337
																																	0.45	171.763		0.45	200.117			0.45	243.603
температура 350 скорость 0.5					температура 350 скорость 5				температура 350 скорость 15																								0.475	171.778		0.475	196.208			0.475	238.303
	0	0	0		0	0	0		0	0	0																						0.5	171.426		0.5	193.391			0.5	232.616
	0.0001	1140390	1.14039		0.0001	4333310	4.33331		0.0001	2662320	2.66232																						0.525	170		0.525	193			0.525	226.717
	0.0005	3741840	3.74184		0.0005	7188240	7.18824		0.0005	13311600	13.3116																						0.55	170		0.55	193			0.55	220.783
	0.0025	12786500	12.7865		0.0025	20439600	20.4396		0.0025	41157900	41.1579																						0.575	170		0.575	193			0.575	214.993
	0.0075	34050700	34.0507		0.0075	52147100	52.1471		0.0075	89431000	89.431																						0.6	170		0.6	193			0.6	209.523
	0.0125	52612600	52.6126		0.0125	97052500	97.0525		0.0125	140955000	140.955																						0.625	170		0.625	193			0.625	207
	0.025	149090000	149.09		0.025	229307000	229.307		0.025	228696000	228.696																						0.65	170		0.65	193			0.65	207
	0.0375	221584000	221.584		0.0375	252219000	252.219		0.0375	264260000	264.26																						0.675	170		0.675	193			0.675	207
	0.05	237013000	237.013		0.05	260409000	260.409		0.05	281079000	281.079																						0.7	170		0.7	193			0.7	207
	0.075	2.58196e+08	258.196		0.075	282498000	282.498		0.075	293045000	293.045																						0.725	170		0.725	193			0.725	207
	0.1	276428000	276.428		0.1	299152000	299.152		0.1	318480000	318.48																						0.75	170		0.75	193			0.75	207
	0.125	295116000	295.116		0.125	316552000	316.552		0.125	332944000	332.944																						0.775	170		0.775	193			0.775	207
	0.15	315471000	315.471		0.15	341280000	341.28		0.15	358063000	358.063																						0.8	170		0.8	193			0.8	207
	0.175	337858000	337.858		0.175	369815000	369.815		0.175	378765000	378.765																						0.825	170		0.825	193			0.825	207
	0.2	362609000	362.609		0.2	401492000	401.492		0.2	416744000	416.744																						0.85	170		0.85	193			0.85	207
	0.225	389563000	389.563		0.225	435663000	435.663		0.225	451645000	451.645																						0.875	170		0.875	193			0.875	207
	0.25	416525000	416.525		0.25	469298000	469.298		0.25	491537000	491.537																						0.9	170		0.9	193			0.9	207
	0.275	440381000	440.381		0.275	501288000	501.288		0.275	5.29489e+08	529.489
	0.3	462827000	462.827		0.3	5.28989e+08	528.989		0.3	561599000	561.599
	0.325	478635000	478.635		0.325	546989000	546.989		0.325	584261000	584.261
	0.35	489909000	489.909		0.35	555533000	555.533		0.35	597568000	597.568
	0.375	495142000	495.142		0.375	555589000	555.589		0.375	601475000	601.475
	0.4	497819000	497.819		0.4	553370000	553.37		0.4	599645000	599.645
температура 200 скорость 0.5					температура 200 скорость 5				температура 200 скорость 15
	0	0	0		0	0	0		0	0	0
	0.0001	536608	0.536608		0.0001	3622240	3.62224		0.0001	4318060	4.31806
	0.0005	2683040	2.68304		0.0005	8.15767e+06	8.15767		0.0005	4412560	4.41256
	0.0025	13415200	13.4152		0.0025	22354700	22.3547		0.0025	47441500	47.4415
	0.0075	35239300	35.2393		0.0075	56188800	56.1888		0.0075	105813000	105.813
	0.0125	52316200	52.3162		0.0125	94103900	94.1039		0.0125	166333000	166.333
	0.025	87993200	87.9932		0.025	181874000	181.874		0.025	2.6609e+08	266.09
	0.0375	179051000	179.051		0.0375	322389000	322.389		0.0375	377596000	377.596
	0.05	293159000	293.159		0.05	368557000	368.557		0.05	400408000	400.408
	0.075	342449000	342.449		0.075	398552000	398.552		0.075	424907000	424.907
	0.1	367382000	367.382		0.1	420907000	420.907		0.1	455295000	455.295
	0.125	388980000	388.98		0.125	441565000	441.565		0.125	477852000	477.852
	0.15	410862000	410.862		0.15	463515000	463.515		0.15	497551000	497.551
	0.175	434994000	434.994		0.175	489616000	489.616		0.175	519371000	519.371
	0.2	462256000	462.256		0.2	516893000	516.893		0.2	543048000	543.048
	0.225	497658000	497.658		0.225	546947000	546.947		0.225	568868000	568.868
	0.25	536794000	536.794		0.25	580512000	580.512		0.25	594789000	594.789
	0.275	581556000	581.556		0.275	616151000	616.151		0.275	624196000	624.196
	0.3	621430000	621.43		0.3	652124000	652.124		0.3	655348000	655.348
	0.325	663377000	663.377		0.325	687024000	687.024		0.325	685708000	685.708
	0.35	696343000	696.343		0.35	713091000	713.091		0.35	711208000	711.208
	0.375	718406000	718.406		0.375	727378000	727.378		0.375	730550000	730.55
	0.4	730772000	730.772		0.4	735516000	735.516		0.4	742427000	742.427
температура 20 скрость 0,5					температура 20 скорость 5				температура 20 скорость 15
	0	0	0		0	0	0		0	0	0
	0.0001	351827	0.351827		0.0001	1266190	1.26619		0.0001	3121390	3.12139
	0.0005	1759140	1.75914		0.0005	5376220	5.37622		0.0005	11823800	11.8238
	0.0025	9824900	9.8249		0.0025	18229400	18.2294		0.0025	43903800	43.9038
	0.0075	43756800	43.7568		0.0075	58058400	58.0584		0.0075	98119900	98.1199
	0.0125	92324200	92.3242		0.0125	106234000	106.234		0.0125	177781000	177.781
	0.025	2.66165e+08	266.165		0.025	314808000	314.808		0.025	313115000	313.115
	0.0375	411194000	411.194		0.0375	476429000	476.429		0.0375	499967000	499.967
	0.05	466081000	466.081		0.05	530268000	530.268		0.05	525779000	525.779
	0.075	5.20614e+08	520.614		0.075	566438000	566.438		0.075	582086000	582.086
	0.1	554800000	554.8		0.1	596233000	596.233		0.1	611480000	611.48
	0.125	585852000	585.852		0.125	624546000	624.546		0.125	645236000	645.236
	0.15	615379000	615.379		0.15	651722000	651.722		0.15	672451000	672.451
	0.175	639973000	639.973		0.175	681472000	681.472		0.175	698018000	698.018
	0.2	664254000	664.254		0.2	706388000	706.388		0.2	723704000	723.704
	0.225	689469000	689.469		0.225	730890000	730.89		0.225	745364000	745.364
	0.25	712082000	712.082		0.25	751114000	751.114		0.25	768614000	768.614
	0.275	733760000	733.76		0.275	770525000	770.525		0.275	787746000	787.746
	0.3	753113000	753.113		0.3	789825000	789.825		0.3	806032000	806.032
	0.325	771258000	771.258		0.325	808311000	808.311		0.325	823826000	823.826
	0.35	787172000	787.172		0.35	824659000	824.659		0.35	841208000	841.208
	0.375	800751000	800.751		0.375	836344000	836.344		0.375	855470000	855.47
	0.4	811206000	811.206		0.4	844307000	844.307		0.4	863106000	863.106
